# Supplementary material for: Experimental sexual selection reveals rapid evolutionary divergence in sex‐specific transcriptomes and their interactions following mating
Source: Mol Ecol. 2022 Apr 28;31(12):3374–88. doi: 10.1111/mec.16473 (PMC9325514; doi:10.1111/mec.16473)
Supplement: Supplementary file 2 — Supplementary Material [file MEC-31-3374-s002.xlsx]

## Sheet: Legend
Each Tab lists the GO term enrichments for the associated contrast.
Column A lists what treatments are being contrasted. For example, the tab "testis EvsM" indicates that gene expression in the testes is being contrasted between E and M males. Also indicated are genes that show higher gene expression (upregulation; Up) in each contrast term.
Column B lists the GO category (BP = biological process; CC = cellular component; MF = molecular function)
Column C lists the GO ID
Column D lists the GO term name
Column E lists the number of annotated genes for that GO term in the dataset
Column F lists the number of significant genes found in the analysis for that GO term
Column G lists the proportion of annotated GO terms that would be obtained if the significant genes were randomly assigned to all possible GO terms
Column H lists the p values obtained from topGOs weight01 GO enrichment algorithm, which incorporates significant GO terms that are linked to the one examined in the GO hierarchy with a weight of 10%
Abbreviations:
E = Elevated polyandry
M = monandry
agland= Accessory gland
FRT = female reproductive tract (uterus, sperm storage organs)
OV = ovaries
SS line = whether sexual selection is E and/or M
Tabs are associated with analyses reported in different sections of the paper
Tab "testis EvsM" - see section 3.1
Tab "agland EvsM" - see section 3.1
Tab "FRT EvsM" - see section 3.2
Tab "OV EvsM" - see section 3.2
Tab "Main effect of SS treatment FRT" - see section 3.3
Tab "Main effect of mating FRT" - see section 3.3
Tab "SS treatment x Mating FRT" - see section 3.3
Tab "Main effect of SS line OV" - see section 3.3
Tab "Main effect of mating OV" - see section 3.3
Tab "Main female effect FRT" - see section 3.4
Tab "Main male effect FRT" - see section 3.4
Tab "Main female effect OV" - see section 3.4
Tab "Male x Female OV" - see section 3.4
Tab "venn FRT M" - see section 3.5
Tab "venn FRT E" - see section 3.5
Tab "venn 32" - see section 3.5

## Sheet: testis EvsM
Up E	GO category	GO	Term	Annotated	Significant	Expected	weight01 (Fisher)
(down in M)	BP	GO:0032508	DNA duplex unwinding	5	2	0.06	0.0015
	BP	GO:0045003	double-strand break repair via synthesis-dependent strand annealing	6	2	0.08	0.0023
	BP	GO:0034644	cellular response to UV	7	2	0.09	0.0031
	BP	GO:0006721	terpenoid metabolic process	9	2	0.11	0.0053
	BP	GO:0008299	isoprenoid biosynthetic process	11	2	0.14	0.008
	CC	GO:0005615	extracellular space	192	9	2.35	0.0005
	CC	GO:0043601	nuclear replisome	11	2	0.13	0.0076
	MF	GO:0008227	G-protein coupled amine receptor activity	9	2	0.11	0.0052
	MF	GO:0003887	DNA-directed DNA polymerase activity	18	2	0.22	0.0205
Up M	GO category	GO	Term	Annotated	Significant	Expected	weight01 (Fisher)
(down in E)	BP	GO:0006508	proteolysis	493	17	7.22	1.9e-05
	BP	GO:0007586	digestion	8	2	0.12	0.0056
	BP	GO:0009253	peptidoglycan catabolic process	8	2	0.12	0.0056
	BP	GO:0045824	negative regulation of innate immune response	27	3	0.4	0.0069
	CC	GO:0017177	glucosidase II complex	5	2	0.06	0.0014
	CC	GO:0071013	catalytic step 2 spliceosome	117	4	1.39	0.0501
	MF	GO:0004252	serine-type endopeptidase activity	93	12	1.4	1.1e-08
	MF	GO:0008745	N-acetylmuramoyl-L-alanine amidase activity	6	2	0.09	0.0033
	MF	GO:0009982	pseudouridine synthase activity	9	2	0.14	0.0076

## Sheet: agland EvsM
Up E	GO category	GO	Term	Annotated	Significant	Expected	weight01 (Fisher)
(down in M)	BP	GO:0007306	eggshell chorion assembly	66	4	0.15	2.5e-05
	BP	GO:0007218	neuropeptide signaling pathway	27	2	0.06	0.0017
	BP	GO:0007275	multicellular organism development	2165	5	5.06	0.0023
	BP	GO:0006164	purine nucleotide biosynthetic process	65	3	0.15	0.0042
	BP	GO:0006030	chitin metabolic process	53	2	0.12	0.0066
	CC	GO:0042600	chorion	10	5	0.02	7e-12
	CC	GO:0005887	integral component of plasma membrane	156	3	0.36	0.0048
	MF	GO:0008188	neuropeptide receptor activity	24	2	0.06	0.0014
	MF	GO:0005198	structural molecule activity	304	5	0.72	0.0032
	MF	GO:0008061	chitin binding	42	2	0.1	0.0043
Up M	GO category	GO	Term	Annotated	Significant	Expected	weight01 (Fisher)
(down in E)	BP	GO:0050911	detection of chemical stimulus involved in sensory perception of smell	5	2	0.01	7.2e-05
	BP	GO:0006030	chitin metabolic process	53	3	0.15	0.00038
	MF	GO:0004984	olfactory receptor activity	6	2	0.02	0.00011
	MF	GO:0008061	chitin binding	42	3	0.12	0.0002
	MF	GO:0005549	odorant binding	20	2	0.06	0.00135

## Sheet: FRT EvsM
Up E	GO category	GO	Term	Annotated	Significant	Expected	weight01 (Fisher)
(down in M)	BP	GO:0016998	cell wall macromolecule catabolic process	11	7	0.04	6.2e-16
	BP	GO:0045824	negative regulation of innate immune response	32	6	0.11	6.5e-10
	BP	GO:0019730	antimicrobial humoral response	93	7	0.32	1.5e-08
	BP	GO:0050829	defense response to Gram-negative bacterium	95	6	0.32	5.4e-07
	BP	GO:0007304	chorion-containing eggshell formation	97	4	0.33	0.0019
	BP	GO:0006030	chitin metabolic process	54	3	0.18	0.0063
	CC	GO:0042600	egg chorion	28	7	0.07	9.6e-14
	CC	GO:0017177	glucosidase II complex	5	1	0.01	0.012
	MF	GO:0003796	lysozyme activity	17	7	0.06	5.8e-14
	MF	GO:0005213	structural constituent of egg chorion	5	2	0.02	0.00012
	MF	GO:0008061	chitin binding	42	3	0.15	0.00043
Up M	GO category	GO	Term	Annotated	Significant	Expected	weight01 (Fisher)
(down in E)	BP	GO:0007320	insemination	12	2	0.03	0.0047
	BP	GO:0007271	synaptic transmission, cholinergic	6	1	0.02	0.015
	MF	GO:0005215	transporter activity	565	3	1.19	0.0068
	MF	GO:0016263	glycoprotein-N-acetylgalactosamine 3-beta-galactosyltransferase activity	5	1	0.01	0.0105

## Sheet: OV EvsM
Up E	GO category	GO	Term	Annotated	Significant	Expected	weight01 (Fisher)
(down in M)	BP	GO:0007306	eggshell chorion assembly	71	4	0.49	0.0013
	BP	GO:0006165	nucleoside diphosphate phosphorylation	19	2	0.13	0.0267
	CC	GO:0042600	egg chorion	32	5	0.23	2.6e-06
	CC	GO:0005858	axonemal dynein complex	5	2	0.04	0.0005
	CC	GO:0016021	integral component of membrane	586	12	4.23	0.0024
	MF	GO:0004190	aspartic-type endopeptidase activity	10	3	0.08	5.8e-05
	MF	GO:0005213	structural constituent of egg chorion	5	2	0.04	0.00064
Up M	GO category	GO	Term	Annotated	Significant	Expected	weight01 (Fisher)
(down in E)	BP	GO:0051224	negative regulation of protein transport	9	2	0.05	0.00097
	BP	GO:0030514	negative regulation of BMP signaling pathway	12	2	0.06	0.00176
	BP	GO:0050708	regulation of protein secretion	14	2	0.07	0.00242
	BP	GO:0048608	reproductive structure development	58	2	0.31	0.00522
	BP	GO:0007426	tracheal outgrowth, open tracheal system	21	2	0.11	0.00545
	BP	GO:0007427	epithelial cell migration, open tracheal system	27	2	0.14	0.00892
	CC	GO:0099081	supramolecular polymer	81	2	0.47	0.0057
	CC	GO:0017177	glucosidase II complex	5	1	0.03	0.0288

## Sheet: Main effect of SS line FRT
Up E + EE	GO category	GO	Term	Annotated	Significant	Expected	weight01 (Fisher)
(down in M+MM)	BP	GO:0050832	defense response to fungus	40	2	0.07	0.0022
	BP	GO:0045455	ecdysteroid metabolic process	20	2	0.04	0.0114
	MF	GO:0016934	extracellularly glycine-gated chloride channel activity	5	1	0.01	0.0083
	MF	GO:0017160	Ral GTPase binding	6	1	0.01	0.0099
Up M + MM	GO category	GO	Term	Annotated	Significant	Expected	weight01 (Fisher)
(down in E+EE)	CC	GO:0005615	extracellular space	185	5	0.93	0.0021
	CC	GO:0017177	glucosidase II complex	5	1	0.03	0.025
	MF	GO:0005549	odorant binding	17	2	0.11	0.0055
	MF	GO:0008061	chitin binding	42	2	0.28	0.0312

## Sheet: Main effect of mating FRT
Up E + M (virgins)	GO category	GO	Term	Annotated	Significant	Expected	weight01 (Fisher)
(down in mating)	BP	GO:0006570	tyrosine metabolic process	5	2	0.05	0.00081
	BP	GO:0007218	neuropeptide signaling pathway	25	3	0.23	0.00146
	BP	GO:0040003	chitin-based cuticle development	66	4	0.6	0.00301
	BP	GO:0007188	adenylate cyclase-modulating G protein-coupled receptor signalling pathway	10	2	0.09	0.00355
	BP	GO:0030497	fatty acid elongation	10	2	0.09	0.00355
	CC	GO:0005615	extracellular space	185	9	1.67	3.4e-05
	CC	GO:0005887	integral component of plasma membrane	156	4	1.41	0.051
	MF	GO:0009922	fatty acid elongase activity	10	2	0.1	0.0042
	MF	GO:0008431	vitamin E binding	11	2	0.11	0.005
	MF	GO:0080019	fatty-acyl-CoA reductase (alcohol-forming) activity	15	2	0.15	0.0094
Up EE + MM (mated)	GO category	GO	Term	Annotated	Significant	Expected	weight01 (Fisher)
(up in mating)	BP	GO:0050830	defense response to Gram-positive bacterium	28	8	0.41	3.5e-09
	BP	GO:0019731	antibacterial humoral response	41	7	0.59	8.3e-08
	BP	GO:0030497	fatty acid elongation	10	3	0.14	0.00033
	BP	GO:0050829	defense response to Gram-negative bacterium	95	7	1.38	0.00042
	BP	GO:0000038	very long-chain fatty acid metabolic process	5	2	0.07	0.00202
	BP	GO:0015695	organic cation transport	6	2	0.09	0.003
	BP	GO:0035094	response to nicotine	6	2	0.09	0.003
	BP	GO:0009408	response to heat	60	6	0.87	0.00462
	BP	GO:0007305	vitelline membrane formation involved in chorion-containing eggshell formation	8	2	0.12	0.00549
	BP	GO:0045500	sevenless signaling pathway	9	2	0.13	0.00699
	BP	GO:0060326	cell chemotaxis	9	2	0.13	0.00699
	CC	GO:0005615	extracellular space	185	13	2.54	1.1e-06
	CC	GO:0005576	extracellular region	447	26	6.14	5.7e-05
	MF	GO:0009922	fatty acid elongase activity	10	3	0.13	0.00024
	MF	GO:0016918	retinal binding	6	2	0.08	0.0024
	MF	GO:0008431	vitamin E binding	11	2	0.14	0.00845

## Sheet: Line x Mating FRT
Up E + MM	GO category	GO	Term	Annotated	Significant	Expected	weight01 (Fisher)
(down M + EE)	BP	GO:0016998	cell wall macromolecule catabolic process	11	9	0.16	1e-15
	BP	GO:0007304	chorion-containing eggshell formation	97	13	1.4	7.3e-09
	BP	GO:0045824	negative regulation of innate immune response	32	8	0.46	1.1e-08
	BP	GO:0019730	antimicrobial humoral response	93	10	1.35	3.4e-08
	BP	GO:0050829	defense response to Gram-negative bacterium	95	9	1.38	8.1e-06
	BP	GO:0007306	eggshell chorion assembly	71	6	1.03	7.1e-05
	BP	GO:0005975	carbohydrate metabolic process	162	10	2.35	7.2e-05
	BP	GO:0006032	chitin catabolic process	14	3	0.2	0.00095
	BP	GO:0006749	glutathione metabolic process	34	4	0.49	0.00137
	BP	GO:0006030	chitin metabolic process	54	7	0.78	0.0017
	BP	GO:0006508	proteolysis	504	16	7.3	0.0022
	BP	GO:0016042	lipid catabolic process	68	5	0.98	0.00643
	BP	GO:0042438	melanin biosynthetic process	10	2	0.14	0.00866
	CC	GO:0042600	egg chorion	28	19	0.3	<1e-30
	CC	GO:0005576	extracellular region	447	13	4.74	0.0014
	MF	GO:0003796	lysozyme activity	17	9	0.26	6.1e-13
	MF	GO:0005213	structural constituent of egg chorion	5	4	0.08	2.4e-07
	MF	GO:0008970	phospholipase A1 activity	8	4	0.12	3.2e-06
	MF	GO:0008061	chitin binding	42	6	0.63	3.4e-05
	MF	GO:0004252	serine-type endopeptidase activity	128	9	1.93	0.00012
	MF	GO:0004364	glutathione transferase activity	27	4	0.41	0.00065
	MF	GO:0004558	alpha-1,4-glucosidase activity	12	3	0.18	0.00066
	MF	GO:0004568	chitinase activity	14	3	0.21	0.00107
	MF	GO:0004602	glutathione peroxidase activity	5	2	0.08	0.00218
	MF	GO:0043169	cation binding	1034	14	15.57	0.00359
	MF	GO:0020037	heme binding	100	6	1.51	0.00382
	MF	GO:0005506	iron ion binding	120	6	1.81	0.00921
Up M + EE	GO category	GO	Term	Annotated	Significant	Expected	Weight01 (Fisher)
(down E + MM)	BP	GO:0007320	insemination	12	1	0	0.0035
	BP	GO:0032504	multicellular organism reproduction	826	2	0.24	0.0113
	MF	GO:0005549	odorant binding	17	1	0	0.0026
	MF	GO:0003674	molecular_function	6641	1	1	1

## Sheet: Main effect of SS line OV
Up E + EE	GO category	GO	Term	Annotated	Significant	Expected	weight01 (Fisher)
(down in M+MM)	BP	GO:0007306	eggshell chorion assembly	71	6	2.23	0.0025
	BP	GO:0055114	oxidation-reduction process	352	19	11.04	0.0038
	BP	GO:0015937	coenzyme A biosynthetic process	5	2	0.16	0.0092
	CC	GO:0042600	egg chorion	32	10	0.87	5.9e-09
	CC	GO:0005858	axonemal dynein complex	5	2	0.14	0.0069
	MF	GO:0005213	structural constituent of egg chorion	5	4	0.16	4.6e-06
	MF	GO:0003824	catalytic activity	2509	93	78.88	0.0019
	MF	GO:0004190	aspartic-type endopeptidase activity	10	3	0.31	0.0031
	MF	GO:0051920	peroxiredoxin activity	5	2	0.16	0.0092
Up M + MM	GO category	GO	Term	Annotated	Significant	Expected	weight01 (Fisher)
(down in E+EE)	BP	GO:0007435	salivary gland morphogenesis	102	9	3.57	0.00025
	BP	GO:0030707	ovarian follicle cell development	230	18	8.05	0.00036
	BP	GO:0048592	eye morphogenesis	202	13	7.07	0.00038
	BP	GO:0007426	tracheal outgrowth, open tracheal system	21	5	0.73	0.00064
	BP	GO:0008584	male gonad development	6	3	0.21	0.00078
	BP	GO:0097479	synaptic vesicle localization	26	3	0.91	0.00122
	BP	GO:0045455	ecdysteroid metabolic process	19	5	0.66	0.0013
	BP	GO:0007608	sensory perception of smell	16	4	0.56	0.0019
	BP	GO:0046928	regulation of neurotransmitter secretion	8	3	0.28	0.00207
	BP	GO:0098693	regulation of synaptic vesicle cycle	8	3	0.28	0.00207
	BP	GO:0071711	basement membrane organization	9	3	0.31	0.00303
	BP	GO:0045314	regulation of compound eye photoreceptor development	9	3	0.31	0.00303
	BP	GO:0016203	muscle attachment	30	5	1.05	0.00348
	BP	GO:0007494	midgut development	19	4	0.66	0.00373
	BP	GO:0030198	extracellular matrix organization	28	6	0.98	0.00408
	BP	GO:0045571	negative regulation of imaginal disc growth	10	3	0.35	0.00422
	BP	GO:0007157	heterophilic cell-cell adhesion via plasma membrane cell adhesion molecules	10	3	0.35	0.00422
	BP	GO:0055114	oxidation-reduction process	352	22	12.32	0.00565
	BP	GO:0048803	imaginal disc-derived male genitalia morphogenesis	11	3	0.38	0.00566
	BP	GO:0007298	border follicle cell migration	95	9	3.32	0.00572
	BP	GO:0007427	epithelial cell migration, open tracheal system	27	5	0.94	0.00639
	BP	GO:0007414	axonal defasciculation	10	3	0.35	0.00692
	BP	GO:0055088	lipid homeostasis	26	4	0.91	0.0073
	BP	GO:0008045	motor neuron axon guidance	38	5	1.33	0.00979
	BP	GO:0019730	antimicrobial humoral response	70	6	2.45	0.00981
	CC	GO:0005604	basement membrane	10	5	0.36	1.2e-05
	CC	GO:0048786	presynaptic active zone	8	3	0.29	0.0022
	MF	GO:0020037	heme binding	63	9	2.23	0.00032
	MF	GO:0005201	extracellular matrix structural constituent	7	3	0.25	0.00137
	MF	GO:0004867	serine-type endopeptidase inhibitor activity	21	4	0.74	0.00564
	MF	GO:0008270	zinc ion binding	465	27	16.43	0.00652

## Sheet: Main effect of mating OV
Up E + M (virgins)	GO category	GO	Term	Annotated	Significant	Expected	weight01 (Fisher)
(down EE + MM)	BP	GO:0007224	smoothened signaling pathway	46	2	0.08	0.0027
	BP	GO:0048100	wing disc anterior/posterior pattern formation	6	1	0.01	0.0103
Up EE + MM (mated)	GO category	GO	Term	Annotated	Significant	Expected	weight01 (Fisher)
(down E + M)	BP	GO:0007296	vitellogenesis	10	3	0.03	3.5e-06
	BP	GO:0007548	sex differentiation	70	4	0.23	8.9e-05
	BP	GO:0007305	vitelline membrane formation involved in chorion-containing eggshell formation	9	2	0.03	0.00036
	BP	GO:0006629	lipid metabolic process	257	4	0.84	0.00053
	BP	GO:0072330	monocarboxylic acid biosynthetic process	26	2	0.09	0.00622
	CC	GO:0005811	lipid droplet	191	4	0.61	0.0026
	CC	GO:0005902	microvillus	5	1	0.02	0.016
	MF	GO:0005198	structural molecule activity	264	5	0.79	0.0035
	MF	GO:0003824	catalytic activity	2509	10	7.53	0.0072

[truncated: 7 more sheets: Main female effect FRT, Main male effect FRT, Main female effect OV, Male x Female OV, venn FRT M, venn FRT E, venn 32]
